# Supplementary material for: Go To Travel campaign and the geographic spread of COVID-19 in Japan
Source: BMC Infect Dis. 2022 Oct 31;22:808. doi: 10.1186/s12879-022-07799-0 (PMC9619015; doi:10.1186/s12879-022-07799-0)
Supplement: Supplementary file 1 — Additional file 1. Number of prefectures that exceeded the threshold number of cases per 100,000 persons. [file 12879_2022_7799_MOESM1_ESM.xlsx]

## Sheet: AdditionalData
Date_of_infection	Number_of_prefectures_Three	Number_of_prefectures_Five	Number_of_prefectures_Seven	Temperature
2020-09-01	8	4	1	28.6
2020-09-02	7	4	1	28.8
2020-09-03	6	3	1	29.1
2020-09-04	6	4	1	27.4
2020-09-05	6	3	1	27.8
2020-09-06	7	3	1	26.8
2020-09-07	7	3	1	28.2
2020-09-08	7	2	1	28.7
2020-09-09	6	3	1	25.8
2020-09-10	6	3	1	25.2
2020-09-11	6	3	1	25.6
2020-09-12	6	3	1	25.6
2020-09-13	6	3	1	24.4
2020-09-14	6	1	1	23.4
2020-09-15	6	1	1	23.9
2020-09-16	6	1	1	24.1
2020-09-17	4	2	1	25.5
2020-09-18	4	2	1	25.4
2020-09-19	4	2	1	23.2
2020-09-20	5	2	1	22
2020-09-21	6	2	2	21.9
2020-09-22	6	3	2	22.3
2020-09-23	5	2	2	23.6
2020-09-24	7	2	2	22.1
2020-09-25	6	2	2	21.4
2020-09-26	7	2	2	21.8
2020-09-27	6	2	2	21.3
2020-09-28	8	2	2	21
2020-09-29	8	2	2	20.6
2020-09-30	8	3	2	20.6
2020-10-01	8	3	2	20.7
2020-10-02	8	2	2	21
2020-10-03	8	2	2	22.1
2020-10-04	9	2	2	22.7
2020-10-05	9	2	2	20.9
2020-10-06	9	2	2	19.4
2020-10-07	10	2	2	18.8
2020-10-08	11	3	2	16.1
2020-10-09	9	3	2	17.9
2020-10-10	8	3	2	19.4
2020-10-11	8	3	3	21.2
2020-10-12	8	3	3	21.5
2020-10-13	8	3	3	20.9
2020-10-14	9	4	2	20.1
2020-10-15	9	4	2	17.7
2020-10-16	10	4	2	16.9
2020-10-17	10	5	2	13.7
2020-10-18	11	6	2	14.9
2020-10-19	11	6	3	14.4
2020-10-20	12	6	3	15.9
2020-10-21	11	6	3	17.1
2020-10-22	11	5	4	18
2020-10-23	12	6	4	16.6
2020-10-24	12	6	4	15
2020-10-25	14	6	4	14.4
2020-10-26	14	6	4	15.4
2020-10-27	13	6	4	15.6
2020-10-28	14	8	4	15.1
2020-10-29	15	8	4	15.7
2020-10-30	15	8	5	14.6
2020-10-31	15	8	5	13
